# Supplementary material for: Application of Natural Products in Neurodegenerative Diseases by Intranasal Administration: A Review
Source: Pharmaceutics. 2025 May 20;17(5):675. doi: 10.3390/pharmaceutics17050675 (PMC12114702; doi:10.3390/pharmaceutics17050675)
Supplement: Supplementary file 1 [file pharmaceutics-17-00675-s001.zip]

Archive with 1 entries (1 files):
- pharmaceutics-3631032-supplementary.pdf
